# Supplementary material for: Machine Learning-Based Prediction of Masaoka–Koga Stage and WHO Histological Risk Group in Thymic Epithelial Tumors Using Biomarker Combinations
Source: Diagnostics (Basel). 2026 Jul 7;16(13):2118. doi: 10.3390/diagnostics16132118 (PMC13360224; doi:10.3390/diagnostics16132118)
Supplement: Supplementary file 1 [file diagnostics-16-02118-s001.zip]

Archive with 8 entries (8 files):
- Supplementary Figure S1.pdf
- Supplementary Figure S2.pdf
- Supplementary Figure S3.pdf
- Supplementary Figure S4.pdf
- Supplementary Figure S5.pdf
- Supplementary Figure S6.pdf
- Supplementary Figure S7.pdf
- Supplementary Figure S8.pdf
